# Supplementary material for: Rheumatoid Arthritis and COVID-19 at the Intersection of Immunology and Infectious Diseases: A Related PRISMA Systematic Literature Review
Source: Int J Mol Sci. 2024 Oct 17;25(20):11149. doi: 10.3390/ijms252011149 (PMC11508285; doi:10.3390/ijms252011149)
Supplement: Supplementary file 1 [file ijms-25-11149-s001.zip]

Archive with 1 entries (1 files):
- ijms-3239578-supplementary.pdf
